# Supplementary material for: Safety of a Sustainably Produced, Bioengineered, Nature-Identical Salidroside Compound
Source: Nutrients. 2022 Jun 1;14(11):2330. doi: 10.3390/nu14112330 (PMC9183058; doi:10.3390/nu14112330)
Supplement: Supplementary file 1 [file nutrients-14-02330-s001.zip]

Archive with 1 entries (1 files):
- nutrients-1734539-supplementary.pdf
